# Supplementary material for: The Isolation, Structural Characterization, and Biosynthetic Pathway of Unguisin from the Marine-Derived Fungus Aspergillus candidus
Source: Mar Drugs. 2025 May 21;23(5):219. doi: 10.3390/md23050219 (PMC12113358; doi:10.3390/md23050219)
Supplement: Supplementary file 1 [file marinedrugs-23-00219-s001.zip]

Archive with 1 entries (1 files):
- marinedrugs-3628247-supplementary.pdf
